# Supplementary material for: TFIIH-p52ΔC defines a ninth xeroderma pigmentosum complementation–group XP-J and restores TFIIH stability to p8-defective trichothiodystrophy
Source: J Clin Invest. 2025 Sep 9;135(22):e195732. doi: 10.1172/JCI195732 (PMC12618060; doi:10.1172/JCI195732)
Supplement: Supporting data values [file jci-135-195732-s226.xlsx]

## Sheet: Fig3.c
UDS
	average /all data															1st															2nd															3rd
	1BR w/o UV-	1BR w/o UV+	1BR p8 UV-	1BR p8 UV+	TTD1BR w/o UV-	TTD1BR w/o UV+	TTD1BR p8 UV-	TTD1BR p8 UV+	XP140BR w/o UV-	XP140BR w/o UV+	XP140BR p8 UV-	XP140BR p8 UV+	XP15BR UV-	XP15BR UV+		1BR w/o UV-	1BR w/o UV+	1BR p8 UV-	1BR p8 UV+	TTD1BR w/o UV-	TTD1BR w/o UV+	TTD1BR p8 UV-	TTD1BR p8 UV+	XP140BR w/o UV-	XP140BR w/o UV+	XP140BR p8 UV-	XP140BR p8 UV+	XP15BR UV-	XP15BR UV+		1BR w/o UV-	1BR w/o UV+	1BR p8 UV-	1BR p8 UV+	TTD1BR w/o UV-	TTD1BR w/o UV+	TTD1BR p8 UV-	TTD1BR p8 UV+	XP140BR w/o UV-	XP140BR w/o UV+	XP140BR p8 UV-	XP140BR p8 UV+	XP15BR UV-	XP15BR UV+		1BR w/o UV-	1BR w/o UV+	1BR p8 UV-	1BR p8 UV+
1	214.44	902.29	160.86	1013.52	203.9	308.36	171.33	934.5	152.64	236.18	193.7	262.59	178.82	219.5		200.96	1255.67	74.0803	624.102	154.466	235.353	103.143	352.303	200.537	234.209	1522.46	196.592	119.559	136.273		168.879	944.486	176.144	1127.67	207.812	144.176	122.006	734.293	50.1927	193.06	131.376	147.332	123.001	146.028		190.103	867.319	146.388	760.556
2	194.17	772.09	184.4	1067.02	216.6	315.44	173.48	855.17	149.71	224.3	203.96	285.81	178.88	213.21		165.175	1268.6	107.939	615.283	196.852	235.072	173.409	494.34	85.5552	151.577	120.373	205.15	196.684	211.608		148.338	1184.76	171.154	1054.58	217.718	364.912	135.302	479.011	102.119	215.09	167.265	215.303	163.155	115.873		122.03	707.885	243.05	1361.44
3	209.38	758.98	170.84	867.87	220.73	285.2	184.69	821.37	169.61	230.84	202.52	263.73	192.83	211.11		112.685	933.32	169.694	798.435	176.606	250.936	121.031	695.524	89.2402	114.684	227.693	161.877	115.539	158.189		132.605	618.823	252.984	777.815	154.32	190.176	168.325	617.542	236.123	445.611	149.669	302.461	282.932	155.365		153.999	2887.37	92.006	855.623
4	236.22	725.8	181.11	835.94	231.66	289.18	189.41	796.81	170.62	239.53	211.2	257.39	207.19	221.38		130.985	583.996	125.436	866.568	124.286	159.417	162.188	692.991	91.4733	179.741	272.571	179.117	114.413	146.05		143.634	704.697	175.314	1175.87	275.443	221.447	116.586	683.62	104.111	196.617	188.89	203.886	175.11	142.121		90.6849	568.593	130.179	907.989
5	240.09	657.18	198.96	801.66	231.75	289	200.79	728.97	174.63	202.61	215.73	259.03	218.73	216.5		255.282	762.282	138.199	601.339	208.698	254.641	245.408	926.346	166.724	180.347	156.314	191.286	134.873	181.815		181.908	559.433	209.865	1274.13	194.209	259.8	104.174	763.257	111.513	162.29	119.578	293.299	129.806	131.326		146.326	865.876	220.368	748.511
																99.6135	871.465	76.1248	1091.03	162.364	219.332	166.311	813.989	111.952	154.91	129.499	232.019	141.604	104.449		179.348	725.795	148.753	1305.28	256.651	320.451	156.017	1064.75	-19.5877	155.594	187.013	330.991	237.773	169.313		158.875	728.79	142.025	846.739
																130.496	639.651	127.572	881.009	178.475	568.623	158.068	740.632	307.691	165.557	197.066	222.267	117.804	146.848		244.513	487.383	131.661	982.872	161.642	223.837	146.982	762.78	171.483	136.29	156.78	489.335	137.492	171.063		100.214	1001.65	123.06	429.851
																204.098	1445.66	173.094	913.878	141.544	229.022	154.862	630.243	304.07	162.415	151.465	283.631	131.077	120.137		112.224	699.223	183.685	1048.18	154.051	313.006	192.835	682.454	89.2737	260.274	288.422	257.395	214.404	221.348		188.233	1164.15	188.742	508.692
																68.7231	724.038	164.378	568.343	115.307	254.391	146.366	1023.89	154.637	205.589	112.271	206.58	251.596	131.012		94.3831	820.843	142.189	1113.05	161.689	176.467	184.681	877.201	89.7324	445.287	143.043	217.825	198.035	189.761		218.569	607.181	195.979	794.829
																144.016	833.435	172.831	497.742	295.013	315.532	131.864	896.202	158.978	180.384	322.679	267.925	138.44	134.561		154.168	922.593	221.748	998.664	276.76	293.682	91.9985	696.975	115.702	143.878	146.319	255.226	163.622	209.203		215.433	627.937	232.211	820.993
																128.516	567.871	136.213	950.67	190.602	190.386	135.962	748.933	176.902	167.866	188.148	312.851	204.575	128.349		257.315	721.974	117.219	745.26	214.053	440.425	143.9	744.422	110.418	95.0327	240.454	726.403	208.822	190.208		121.407	643.229	126.987	1159.1
																88.4995	719.971	176.831	949.963	150.295	264.824	226.952	760.428	177.638	131.719	124.13	557.76	124.754	161.066		205.925	526	108.326	722.739	2023.89	176.924	175.527	713.923	88.3478	239.384	157.527	465.746	149.122	279.099		137.334	596.155	97.95	617.986
																151.213	760.297	188.652	921.593	182.805	269.768	138.918	870.666	83.7341	215.57	198.558	102.715	103.646	161.883		167.364	686.682	122.564	1149.95	182.841	235.551	124.752	585.056	147.801	220.082	191.243	632.628	155.631	173.229		182.32	521.157	126.333	1235.42
																150.349	801.999	106.484	746.268	131.107	299.124	153.872	497.552	113.372	270.934	165.522	200.641	122.275	169.473		98.4502	1296.53	225.092	918.093	283.456	377.222	156.005	852.647	228.603	222.983	194.916	726.447	210.331	182.048		143.858	611.27	142.687	616.692
																215.225	803.146	122.465	987.246	230.328	144.793	213.736	730.544	115.204	138.261	269.666	246.105	109.142	166.513		334.625	597.631	173.075	975.781	150.667	234.622	105.107	573.486	135.675	181.755	207.612	414.557	157.513	232.716		172.116	310.669	178.984	960.024
																177.486	680.735	180.566	757.636	192.362	178.504	164.652	927.561	99.8146	301.021	96.8134	109.145	101.282	262.225		295.592	327.211	134.77	1270.24	150.642	404.736	192.146	663.821	137.409	221.973	187.008	210.428	133.055	192.131		140.98	939.773	147.483	949.919
																85.3231	690.493	174.608	1155.02	136.686	201.241	329.816	741.15	188.981	192.371	131.061	258.715	105.545	174.994		146.751	764.867	107.636	1180.24	185.566	204.727	139.362	936.38	97.1057	137.307	301.478	329.266	207.593	150.17		188.683	530.693	125.916	984.17
																164.92	833.233	79.2401	1073.45	164.908	313.007	98.7732	804.817	39.9401	221.128	225.023	261.506	182.515	133.824		284.035	392.833	192.068	1015.07	269.72	166.201	131.509	1239.89	134.483	125.735	145.016	290.768	136.838	219.682		248.921	674.709	200.297	768.916
																184.067	903.043	138.196	913.233	139.64	185.711	174.628	714.239	168.072	209.924	135.936	181.463	113.957	190.206		163.499	697.456	121.483	882.803	147.795	290.145	192.524	874.545	120.149	105.146	147.466	562.236	145.354	202.931		213.216	548.83	151.96	714.487
																189.575	791.75	130.984	1106.61	136.087	230.356	143.705	755.666	174.119	185.563	151.693	229.747	151.547	200.407		301.545	614.859	198.325	933.822	151.271	211.105	259.155	717.929	183.088	155.672	159.04	240.138	91.817	191.465		216.156	761.217	141.561	1057.71
																84.3833	849.499	197.174	927.656	140.137	155.923	132.983	619.636	191.791	213.089	159.125	294.442	196.55	138.962		171.781	896.592	155.584	874.125	188.56	194.002	116.87	1074.95	90.9891	244.673	190.149	256.896	134.121	201.069		211.378	516.177	136.154	986.264
																131.467	687.739	163.936	776.544	155.608	115.284	176.661	751.785	122.963	425.021	185.845	251.191	164.183	146.027		304.401	504.414	239	949.485	210.383	308.144	113.172	683.982	106.736	147.267	197.147	187.753	98.3821	179.66		96.34	832.506	131.236	881.667
																189.792	846.133	116.019	775.679	137.214	260.442	176.511	646.308	156.783	177.925	155.552	244.694	114.608	178.582		172.439	590.684	211.285	1118.95	183.565	199.929	222.806	697.606	123.966	184.351	243.752	255.44	218.113	201.013		129.314	774.052	171.383	770.639
																41.5729	835.175	115.301	1150.44	264.32	336.157	220.122	830.55	119.969	143.262	148.528	250.513	185.246	181.476		137.337	1664.51	128.78	403.423	167.41	163.249	152.35	651.303	142.054	158.958	236.139	198.28	147.918	202.302		1409.95	853.458	125.651	1030.52
																120.52	805.455	185.601	727.989	180.799	284.17	129.257	627.072	115.452	176.899	161.887	403.806	217.454	249.412		180.168	935.209	120.351	1096.54	178.549	227.202	137.486	512.522	187.306	115.32	190.041	322.619	156.752	170.487		317.005	773.559	84.6359	377.267
																187.357	622.622	126.712	1022.57	244.559	227.099	172.359	889.093	99.9831	241.883	235.131	304.675	124.032	165.389		211.217	601.32	166.691	1064.51	327.161	250.958	169.426	665.963	125.86	190.928	366.535	262.359	198.943	180.732		184.044	559.983	190.048	811.862
																110.018	676.366	153.219	664.268	114.451	261.268	153.262	1389.88	146.687	227.963	179.21	224.508	179.236	235.331		119.584	360.829	193.987	1347.39	273.867	157.443	361.731	785.707	179.842	115.47	134.886	97.2368	117.881	255.175		211.221	805.319	112.914	749.607
																201.283	550.695	154.975	654.949	132.484	277.714	188.944	683.648	119.293	266.469	278.315	259.301	252.872	184.854		180.161	707.921	236.939	856.634	210.52	218.541	117.021	1148.67	144.611	196.197	116.248	368.137	184.234	134.256		290.869	729.914	173.873	633.411
																132.808	869.566	129.754	974.922	174.05	1465.29	161.396	865.692	105.612	200.891	173.425	343.018	163.455	192.331		128.781	577.12	173.722	1023.82	190.463	276.21	170.598	641.708	59.1595	245.422	186.308	266.877	207.505	297.678		152.212	570.992	184.081	733.701
																263.851	950.843	124.045	1175.43	106.69	220.971	114.153	718.194	129.191	218.006	331.95	239.771	143.926	180.314		128.439	923.658	170.479	990.822	342.608	231.532	162.551	635.813	202.345	200.057	96.0426	290.141	120.315	198.163		162.613	648.727	133.259	1092.9
																180.889	855.853	109.715	1260.06	96.144	208.757	166.568	1404.77	286.669	280.257	208.381	183.795	124.925	242.75		18.6179	834.569	235.371	1140.7	129.106	216.352	140.919	584.067	261.923	210.482	138.311	311.337	150.592	257.056		176.557	879.606	139.808	1167.41
																197.423	985.882	164.15	1449.91	170.549	309.059	181.063	807.329	238.787	139.6	263.683	246.74	115.05	185.653		106.174	680.853	90.9367	1153.01	124.266	319.226	252.162	903.974	144.269	222.651	179.329	183.405	144.531	120.403		137.242	599.072	100.195	1047.21
																125.882	607.628	89.1194	947.356	159.843	350.466	157.509	870.316	88.2228	178.022	168.78	196.506	230.373	151.296		130.042	678.617	153.678	1358.82	199.496	296.129	138.578	857.34	169.207	270.841	279.816	598.898	144.085	162.98		182.614	720.5	163.665	1065.9
																197.136	785.876	128.625	666.373	118.421	339.757	145.257	827.456	117.089	115.13	221.719	199.03	114.97	173.954		187.194	701.857	146.143	1110.45	206.734	185.16	205.52	981.01	93.0974	266.669	302.157	193.322	129.203	179.983		167.963	505.681	196.774	664.718
																135.636	692.229	137.136	779.24	383.802	273.529	146.309	960.833	139.694	258.512	149.429	217.37	143.595	245.592		204.139	792.922	132.651	1128.66	322.469	188.967	136.591	1073.15	91.0378	183.161	155.226	251.445	161.382	209.803		192.516	625.063	168.6	1412.05
																199.914	1086.71	168.285	1108.15	162.187	160.981	128.33	589.755	285.266	193.555	196.33	227.192	115.461	326.442		136.812	754.37	201.03	633.599	108.724	434.5	178.293	967.719	144.66	244.677	227.505	339.315	153.896	277.101		292.369	803.103	233.562	976.1
																122.622	1488.24	152.513	927.567	264.295	250.225	139.697	557.255	85.1839	175.585	218.549	317.081	147.293	191.532		154.043	561.253	174.929	561.438	148.29	341.521	177.696	671.44	128.19	244.532	198.055	205.649	113.663	191.144		146.564	705.861	207.784	808.437
																149.061	1385.84	139.079	674.009	231.475	298.273	164.798	1062.69	87.1599	207.325	258.701	225.877	125.385	213.361		193.951	658.859	294.534	946.014	335.748	336.082	155.045	863.772	105.84	259.208	144.076	335.93	143.936	152.92		242.458	745.277	187.097	276.717
																186.43	527.05	144.235	584.999	135.773	593.222	134.327	744.386	114.283	121.994	213.24	199.799	283.947	170.725		79.678	1130.89	217.853	876.486	291.427	701.237	182.432	564.401	177.758	176.841	135.649	240.71	170.403	146.834		246.382	593.715	212.843	1408.78
																150.575	788.051	179.447	777.175	133.069	359.87	169.577	1097.42	79.8721	185.856	173.459	219.871	133.619	253.142		208.525	858.058	189.615	1346.1	261.706	259.577	243.802	1096.07	112.174	225.291	215.575	262.918	218.48	234.556		140.615	887.858	176.288	872.967
																189.625	907.052	167.769	923.503	156.191	298.16	142.245	796.664	125.542	225.063	177.325	233.404	311.895	226.374		183.088	1985.13	191.663	964.606	943.206	250.401	175.88	710.914	97.5563	163.443	244.787	174.859	138.419	97.8345		197.139	779.587	230.258	919.735
																138.862	755.267	157.541	1139.97	135.784	206.857	153.548	731.206	153.491	169.145	248.397	138.831	218.333	195.181		231.44	619.305	162.657	1042.08	402.454	290.476	152.325	863.461	124.872	204.83	188.401	429.659	154.249	151.334		302.496	906.915	296.611	1593
																241.886	806.791	155.377	738.595	221.356	217.436	154.98	824.153	164.579	189.987	181.254	384.407	123.712	204.96		180.647	912.805	122.225	611.044	184.054	298.75	116.686	1057.62	96.325	149.062	223.795	240.069	143.419	280.402		251.845	832.683	153.971	1731.92
																113.495	1140.74	156.071	747.958	164.686	374.764	196.493	1405.85	81.3543	286.724	259.421	245.717	118.352	216.747		193.118	937.308	231.33	1037.01	217.901	413.586	155.299	905.249	142.984	148.157	195.902	271.089	159.651	140.489		164.969	461.127	190.538	883.929
																155.843	782.638	113	989.64	127.647	194.945	61.5938	1044.34	100.309	145.969	154.631	202.121	167.566	110.054		76.0671	236.252	146.78	943.644	241.766	218.099	134.899	617.194	93.8328	198.436	191.33	410.409	133.333	134.631		149.019	854.29	178.715	1508.02
																164.956	825.534	161.682	804.015	301.063	358.338	145.323	1341.06	162.747	118.873	164.263	220.11	309.988	206.997		1308.06	770.262	165.342	659.75	196.887	389.184	117.919	775.822	117.102	189.524	156.709	227.369	145.037	161.011		177.731	641.856	150.937	893.809
																188.513	1086.5	149.086	1072.95	188.98	199.424	200.513	1037.14	160.567	159.149	143.64	485.47	116.128	241.958		187.232	592.315	250.255	788.29	221.846	209.249	121.798	959.427	64.3956	104.249	225.598	312.23	175.003	233.651		100.951	746.622	196.995	888.927
																239.461	713.64	194.443	1350.14	144.493	190.833	175.941	1066.48	120.735	279.311	177.912	284.89	143.636	155.65		1427.81	595.346	214.12	785.201	180.87	185.421	130.235	776.615	220.457	175.002	205.864	233.949	225.411	257.98		98.5503	925.025	153.511	712.444
																205.673	887.81	195.41	1225.7	130.88	421.461	175.708	876.808	243.155	299.762	268.937	162.068	161.103	262.554		173.948	563.237	267.203	689.418	194.779	228.385	135.404	861.692	74.9007	241.271	181.447	319.563	250.105	165.642		101.548	839.146	185.48	516.09
																108.984	750.382	140.396	1134.67	84.5763	212.51	128.114	1051.94	253.466	217.214	157.894	295.102	270.589	191.76		162.972	571.889	155.319	1034.45	244.088	190.199	115.065	823.379	141.036	111.001	153.112	210.996	184.636	180.778		846.231	644.983	149.169	1219.38
																193.253	806.265	230.703	1231.97	102.606	613.606	146.745	875.836	132.179	155.981	134.291	261.604	167.212	152.487		425.428	1327.46	109.117	985.172	237.203	350.293	222.158	876.861	90.6683	226.989	133.586	241.692	272.365	159.268		81.4472	810.67	161.329	978.639
																237.578	1032.03	206.728	850.512	227.641	467.914	141.429	797.817	174.371	228.616	194.781	149.593	245.304	155.392		365.681	565.581	227.378	1336.52	180.241	210.779	119.344	1155.88	109.013	235.02	160.343	320.025	409.959	323.092		228.193	585.031	145.423	533.978
																177.471	748.966	179.044	1207.2	127.477	283.218	202.768	1050.98	198.907	183.879	158.347	181.969	136.096	120.975		242.006	584.019	274.55	866.593	351.26	197.731	230.29	813.03	194.642	200.812	210.16	370.523	153.113	219.3		216.949	1048.98	107.118	1436.65
																1746.18	821.749	128.849	978.773	205.842	356.988	123.206	964.1	215.557	1854.18	169.065	177.285	156.836	138.48		217.735	688.885	207.152	1254.64	122.717	222.086	138.97	743.547	166.43	173.826	157.009	184.977	205.722	174.292		239.333	529.289	147.199	1054.51
																198.617	1246	239.627	1110.16	238.563	237.368	133.608	946.137	98.1849	160.659	226.731	181.452	226.214	186.742		103.222	517.204	160.12	658.965	219.315	148.813	138.349	774.507	190.148	175.519	158.21	333.545	224.43	165.202		163.901	765.093	145.031	865.791
																139.472	848.386	195.093	898.942	131.198	233.611	145.717	527.336	130.059	211.212	143.996	239.645	122.818	186.982		469.105	632.918	143.702	947.528	211.748	221.837	198.978	1296.06	258.651	378.657	199.178	266.748	287.648	329.835		263.943	892.671	77.4479	505.463
																132.027	896.81	140.548	1521.93	99.5266	316.428	102.342	885.525	113.49	197.686	137.179	319.778	325.779	195.004		155.426	514.223	175.143	838.814	282.282	463.691	221.776	865.464	194.941	145.982	194.53	297.161	137.446	146.56		154.922	615.891	130.176	736.628
																137.479	921.951	158.393	1318.46	154.942	499.998	215.999	823.554	178.904	220.208	198.349	267.405	217.388	104.31		139.161	578.617	139.329	755.248	120.297	377.605	190.878	255.769	121.52	291.581	202.848	350.941	168.089	265.764		326.217	519.668	181.355	795.513
																156.831	780.236	239.22	948.682	223.631	228.901	172.303	672.955	148.569	219.067	215.347	179.628	209.016	165.465		102.249	688.708	242.247	1140.3	123.447	276.2	213.873	291.339	122.101	167.862	149.219	319.721	69.3493	178.68		138.815	690.674	206.752	374.889
																127.495	668.512	122.642	1644.46	126.474	276.644	119.27	685.339	250.546	199.038	138.435	220.957	125.4	200.056		212.865	849.29	195.452	900.908	73.0286	224.745	79.2616	970.434	63.8114	212.49	194.414	548.14	194.647	221.264		162.009	511.556	127.669	941.96
																114.143	482.142	123.441	1095.78	131.143	239.81	171.802	734.635	79.4406	422.547	181.949	181.557	144.327	185.361		127.864	591.025	163.771	918.71	238.385	302.561	242.641	1092.19	114.361	222.184	110.764	427.577	79.6026	154.495		406.194	722.491	239.642	1090.54
																30.8531	707.313	233.826	622.244	147.547	225.096	89.3358	611.771	109.386	245.296	172.239	282.829	197.084	196.921		122.637	478.463	284.15	868.309	110.265	272.657	170.332	670.652	112.695	210.1	139.856	294.591	97.4996	253.305		148.314	507.916	173.807	318.204
																145.637	829.163	169.613	1603.23	163.062	209.323	99.1625	750.399	122.463	256.236	146.686	355.488	130.411	245.437		150.791	722.689	155.645	1040.4	124.958	193.818	97.818	890.419	156.929	123.832	236.025	146.963	102.507	131.309		157.949	749.465	222.945	409.813
																0.600416	743.149	158.867	1090.84	186.527	345.469	172.86	609.509	148.531	294.613	116.24	256.505	161.769	168.287		107.795	833.021	170.84	501.391	200.159	335.926	162.56	715.796	101.941	137.373	151.286	252.711	314.887	180.502		171.073	538.872	162.581	709.863
																180.675	1438.1	153.998	1276.58	245.501	228.93	113.723	708.249	153.276	175.156	188.602	470.317	255.935	92.9501		121.579	686.895	166.474	767.647	118.038	281.887	122.967	582.113	208.991	166.047	198.674	292.523	168.518	153		167.228	822.543	154.11	605.649
																131.673	833.625	123.331	1230.65	175.533	308.968	175.445	638.606	176.287	180.597	186.955	189.558	95.7547	161.965		200.926	343.231	143.093	1302.31	287.388	148.087	213.633	1067.69	167.35	104.802	142.703	168.966	133.829	165.557		346.573	893.593	112.545	860.77
																140.094	962.407	159.493	1124.22	175.685	395.451	263.878	976.568	129.385	188.15	210.385	225.511	215.427	273.273		150.315	828.583	123.438	735.857	110.499	153.515	176.597	1120.64	139.025	232.638	171.542	255.323	259.341	270.579		138.374	877.256	131.617	722.016
																122.719	1038.06	154.678	744.02	140.793	179.709	158.01	1060.01	90.4098	235.32	253.323	332.166	115.801	147.718		166.734	1215.52	142.678	962.591	117.2	253.413	171.17	708.955	99.5305	87.141	226.071	213.763	128.767	237.131		218.55	677.214	102.075	804.496
																262.128	589.052	81.4518	959.357	181.45	267.099	159.766	627.28	131.27	213.644	192.644	181.396	164.122	257.521		148.317	576.953	186.471	713.436	164.437	234.675	201.576	570.58	155.087	257.543	163.833	233.122	257.683	139.56		171.098	769.282	164.259	645.904
																134.527	745.109	100.27	1139.93	232.246	284.94	149.136	864.897	170.282	194.945	302.303	215.551	116.213	191.607		441.841	643.604	148.899	855.435	265.294	256.208	145.242	814.051	77.7641	257.709	255.699	338.72	158.155	174.668		152.618	326.471	197.053	799.101
																180.504	885.753	125.054	811.864	256.478	206.961	129.404	918.393	104.158	228.354	206.709	221.2	131.494	106.545		177.77	652.329	209.795	985.247	181.763	278.6	127.971	606.629	86.3943	178.432	184.821	433.298	189.465	124.612		168.658	209.265	109.32	765.702
																1039.5	1064.01	146.549	1513.67	222.211	213.964	115.927	876.084	224.817	162.159	205.249	313.86	153.366	199.606		121.246	706.724	316.691	1427.82	203.64	205.283	283.375	753.447	163.933	288.864	210.769	196.304	174.112	106.895		255.868	704.745	230.533	701.553
																161.435	638.375	135.241	671.655	149.575	260.935	166.837	897.235	202.639	249.784	150.81	252.032	266.725	158.113		1052.94	695.464	220.923	295.534	186.337	261.947	231.484	815.517	84.2826	304.212	283.647	183.776	201.394	152.945		129.075	966.837	204.437	806.788
																762.113	1122.81	119.849	1233.8	95.712	240.61	196.795	746.823	153.9	109.871	184.085	95.1647	208	233.972		171.892	684.89	122.741	771.442	67.9401	169.781	147.846	594.96	134.853	205.477	161.093	323.47	164.09	202.41		97.1768	617.559	222.537	546.385
																139.658	456.638	134.21	1482.42	234.386	259.732	113.766	787.909	128.555	171.661	205.99	240.029	166.605	164.816		140.005	955.196	119.064	685.858	204.827	163.906	124.104	964.662	118.812	138.434	199.536	231.421	409.581	211.464		268.458	794.614	155.164	648.095
																145.776	751.8	165.064	1341.23	165.674	222.778	209.712	830.451	111.275	213.33	257.888	291.879	343.014	166.78		157.375	785.272	136.638	904.164	162.684	154.329	177.037	717.883	203.139	212.269	118.633	224.042	183.829	340.206		166.349	1068.42	110.323	908.105
																128.28	845.012	122.703	1303.41	170.11	466.537	179.795	939.318	254.52	121.985	186.199	256.874	143.658	200.645		109.78	613.052	167.163	1267.88	155.127	272.991	268.645	636.612	175.702	241.281	243.078	166.707	91.5053	238.375		211.048	572.91	134.017	615.327
																194.368	958.945	127.98	1130.87	108.812	195.718	102.401	958.565	101.063	188.242	297.905	414.766	82.6396	228.386		196.364	722.181	173.981	950.706	150.015	1248.78	166.535	734.559	86.5741	155.015	253.541	223.627	148.852	217.004		365.421	380.743	146.139	796.051
																187.5	383.192	124.442	558.797	150.337	264.17	88.8079	975.552	124.003	214.978	123.886	201.666	205.991	164.652		351.748	861.33	149.945	1159.93	172.26	185.144	300.794	884.288	145.568	186.802	184.455	231.639	140.366	204.672		258.689	722.307	224.958	678.304
																278.834	664.878	94.5816	1205.35	1347.27	168.37	113.067	1422.94	257.578	249.736	214.241	343.552	161.159	117.858		95.4348	276.302	268.549	1025.17	168.543	214.907	161.755	664.693	120.821	168.203	334.872	215.446	182.435	166.275		303.279	749.368	267.235	701.756
																37.24	317.179	109.468	1119.42	480.869	318.298	268.622	841.559	100.261	249.381	264.249	303.357	90.701	242.073		108.758	830.611	173.543	934.012	132.52	164.88	232.385	584.939	133.556	202.135	131.195	1176.62	115.442	205.594		274.895	799.723	167.82	769.857
																141.033	564.294	165.628	1044.44	363.852	220.736	118.009	790.377	95.311	205.292	180.877	341.237	99.9905	197.545		316.331	514.11	155.146	1230.92	164.327	195.02	210.092	608.461	79.7939	114.314	228.618	274.93	138.513	146.17		116.905	727.712	284.832	640.134
																417.27	704.827	153.795	708.611	192.214	242.681	140.035	2073.73	108.074	199.602	299.249	217.69	170.873	179.188		135.249	733.381	195.759	1094.25	155.702	183.045	160.726	934.31	132.448	212.261	350.432	427.131	154.201	179.625		179.524	684.078	150.554	663.049
																261.637	706.048	142.48	767.832	463.61	288.31	178.302	1050.88	120.963	298.362	163.244	217.368	204.916	167.91		301.555	281.958	170.286	763.092	182.305	272.574	151.05	677.945	299.107	135.356	247.575	506.975	189.693	152.165		129.731	542.554	212.252	340.9
																177.722	359.35	173.819	895.479	69.772	366.891	151.09	743.251	69.6092	171.345	150.985	214.247	116.378	235.948		150.597	911.399	187.643	816.988	229.617	162.124	159.099	515.024	146.288	185.765	167.072	211.471	112.906	284.492		336.04	512.96	148.526	885.285
																219.427	671.336	141.81	1511.68	271.95	262.724	144.675	546.215	86.1879	225.827	258.712	252.928	145.159	151.484		156.62	848.558	124.479	1011.89	237.697	339.136	131.24	577.201	117.004	168.588	118.32	146.039	196.252	132.584		149.725	628.651	109.759	1243.56
																202.973	733.663	138.613	1308.38	270.575	216.208	155.512	665.154	181.401	171.677	261.967	194.26	92.8698	174.294		217.542	453.963	148.015	652.796	181.582	297.226	142.179	660.132	190.611	168.977	199.764	527.353	193.522	185.24		145.176	592.644	146.008	595.35
																470.009	761.978	264.597	865.696	245.964	209.296	116.216	599.704	103.71	184.691	167.008	252.297	154.326	163.434		185.063	724.289	157.39	861.913	165.869	185.155	210.246	679.627	288.972	242.368	358.281	206.46	119.984	105.561		177.564	588.818	259.573	659.002
																246.713	1033.99	110.172	1064.1	127.027	287.133	152.28	1393.62	151.973	261.124	191.235	190.105	107.949	164.416		213.444	665.824	313.12	569.616	1763.64	240.803	161.081	651.231	150.865	202.383	315.193	414.284	127.545	197.541		231.928	813.499	164.78	832.467
																196.222	872.391	126.311	1027.01	111.362	299.486	186.406	942.935	49.7951	206.829	161.007	338.37	113.27	263.263		142.163	788.689	194.301	955.202	201.788	227.035	142.648	791.248	128.157	216.296	270.441	258.146	138.82	165.563		197.524	567.611	144.166	316.7
																290.292	714.613	185.948	891.935	190.156	226.879	257.252	939.055	190.584	207.97	162.659	227.015	106.755	188.992		135.923	1153.94	159.907	948.89	308.504	431.326	121.511	991.959	98.0308	201.152	221.766	314.033	159.057	192.45		173.889	724.598	187.114	696.648
																190.864	710.181	119.802	819.496	98.08	343.151	128.401	656.387	140.621	126.774	288.589	246.236	138.516	219.052		293.592	1270.37	75.7589	1180.78	141.051	261.223	111.281	728.725	70.6133	252.667	347.334	201.952	206.904	168.607		195.416	664.161	112.758	1282.3
																140.806	827.844	135.506	1290.03	124.873	310.343	136.768	1199.15	204.72	332.514	161.469	264.059	254.321	178.847		179.568	752.333	178.997	1089.31	204.042	466.434	174.135	593.375	209.58	153.471	489.424	243.271	177.074	166.178		341.825	782.274	246.576	881.036
																335.189	1045.19	209.195	981.82	161.853	302.602	140.607	1260.29	126.849	229.854	119.197	281.199	123.531	197.948		91.7086	724.683	136.739	1172.55	199.633	310.445	194.401	963.809	176.298	217.054	242.439	366.802	143.133	164.959		284.464	923.175	416.179	949.345
																109.734	1748.14	197.858	1412.58	134.806	370.67	240.601	739.783	152.088	220.33	175.837	261.387	226.261	144.172		139.351	622.896	137.801	1045	200.516	247.077	125.992	636.421	110.885	184.381	206.501	234.577	217.52	235.693		275.461	642.309	222.539	850.05
																164.485	1180.59	118.827	824.997	107.332	191.995	156.566	815.782	97.651	265.562	173.643	439.308	138.82	164.3		184.589	798.409	120.556	998.626	392.68	267.943	132.313	753.033	90.5298	386.199	113.288	265.63	125.941	185.241		249.372	1740.72	150.852	1160.2
																-61.5947	735.031	179.668	1291.91	125.095	202.748	220.584	718.396	286.72	342.691	146.712	256.755	141.854	207.902		169.82	768.981	260.157	1013.96	321.023	235.84	150.302	701.733	252.57	161.458	254.608	273.942	184.956	161.187		84.6469	836.695	166.184	937.773
																195.336	1081.23	70.0618	1105.41	123.045	205.31	173.46	1065.79	128.613	166.517	152.629	2097.83	174.363	121.907		436.249	484.906	138.084	876.194	151.034	244.952	127.485	605.568	165.847	207.128	178.808	380.103	173.175	218.68		225.687	685.426	177.022	745.969
																271.281	565.239	85.0295	1496.89	266.306	329.176	144.395	912.673	107.176	155.957	190.808	257.432	198.808	155.335		131.551	958.257	169.838	644.143	285.37	306.775	135.815	739.311	122.124	198.714	118.295	571.784	284.583	155.296		171.299	583.927	202.904	552.937
																187.102	560.829	158.347	608.054	174.73	312.762	158.771	825.463	121.394	162.367	181.909	225.764	167.824	179.616		148.297	792.312	199.684	1177.2	133.454	206.883	147.282	974.956	141.904	176.947	174.911	616.025	186.905	141.459		236.693	512.659	134.941	961.92
																141.143	752.304	133.172	937.213	158.075	277.162	127.035	927.798	107.595	86.5486	191.749	252.159	193.267	162.63		262.376	787.125	212.313	816.024	282.755	438.374	140.936	548.318	140.728	175.463	226.083	213.308	203.108	192.34		389.508	481.614	163.986	781.083
																167.354	684.793	131.915	637.442	181.499	168.76	281.782	691.922	329.746	252.02	149.566	134.128	159.565	243.219		124.63	697.244	202.909	801.306	249.345	259.457	174.487	770.42	124.465	229.34	232.151	109.759	147.097	196.915		137.351	724.076	311.692	978.518
																113.095	880.603	158.582	1279.03	162.61	203.075	176.812	1129.39	90.46	297.933	129.369	297.829	171.577	166.81		182.386	789.695	196.683	943.458	187.322	280.943	203.612	726.489	93.4858	269.376	149.112	388.306	264.804	262.585		142.371	571.607	96.9331	1352.74
																208.08	780.449	162.491	939.328	159.971	188.646	243.801	562.726	74.7302	170.856	192.899	291.523	172.709	214.006		236.998	800.787	185.386	745.717	133.117	186.854	178.918	569.778	225.436	167.348	243.078	332.286	109.319	325.88		255.447	809.96	141.843	797.864
																237.77	905.253	125.401	586.856	125.63	285.82	121.013	1312.01	77.2147	180.399	154.84	166.769	99.933	194.039		81.8142	644.358	143.443	1072.14	183.693	215.624	118.039	565.392	119.216	178.994	240.534	400.482	152.452	258.278		476.831	572.568	239.136	846.368
																248.335	766.72	151.641	1428.67	153.606	284.193	144.472	588.182	113.112	156.165	148.671	288.659	123.137	212.498		165.57	1104.63	85.2195	200.431	200.805	270.986	142.766	772.677	103.047	194.982	205.932	478.45	243.43	174.409		191.045	258.25	141.7	604.814
																248.719	876.471	128.465	778.876	111.199	215.2	110.488	383.011	127.975	172.832	79.2245	259.57	81.0019	183.058		115.507	840.779	195.03	1080.46	317.533	242.334	126.017	581.749	106.835	253.302	153.345	238.136	215.949	280.679		201.039	612.916	243.849	334.755
																121.556	1040.6	160.102	633.66	166.312	319.369	125.544	837.677	113.521	204.288	174.576	247.521	122.226	326.475		268.477	1053.93	152.223	1751.08	161.316	264.154	114.65	974.894	124.769	194.997	243.871	216.815	177.418	137.371		118.06	724.018	151.104	290.086
																123.138	816.545	184.344	729.192	172.718	732.89	118.184	1270.84	114.446	88.5457	217.458	256.228	68.1871	250.237		74.7055	801.062	347.413	822.47	234.697	317.763	125.204	704.427	173.637	311.685	180.41	123.383	172.829	141.022		147.416	602.18	154.14	830.08
																314.559	881.291	107.171	463.387	174.768	199.259	97.338	969.337	125.252	145.071	159.546	323.315	79.9027	232.314		151.466	757.174	159.137	1021.3	132.027	227.838	158.916	815.718	203.165	79.3487	260.255	184.718	254.609	244.269		120.519	666.241	233.076	642.107
																91.9289	705.583	90.9207	761.084	143.599	221.209	229.607	1219.29	214.157	141.671	144.354	142.725	89.9771	180.463		236.879	704.45	219.205	1204.07	115.847	321.688	205.416	870.268	121.517	177.173	191.555	475.135	219.396	199.268		205.068	671.834	351.857	661.996
																228.465	842.444	142.268	648.05	118.698	276.741	170.457	854.239	139.509	148.658	9.98546	233.582	158.809	183.326		249.822	1013.32	149.237	693.333	227.017	297.647	200.626	764.781	136.498	149.885	194.107	292.516	210.636	179.919		269.889	1350.68	169.597	894.203
																215.846	688.847	138.401	886.266	98.4397	194.901	127.947	467.955	160.687	141.62	96.19	238.207	113.662	270.859		155.896	1051.42	215.459	768.247	101.507	362.612	172.161	540.518	94.2665	213.616	271.893	314.861	122.186	242.706		166.461	679.516	96.3662	560.69
																63.7443	950.749	117.642	653.382	145.301	272.419	188.983	721.062	164.358	148.413	230	447.02	92.5373	171.497		182.97	1069.76	159.514	1111.4	151.293	348.422	163.737	744.618	237.295	163.443	166.234	151.542	90.317	151.257		254.998	304.887	116.612	557.709
																439.53	898.553	80.534	476.076	126.397	251.634	99.521	693.258	249.658	146.877	95.6824	197.921	193.128	258.978		183.234	710.373	273.624	926.214	130.739	265.76	115.659	838.697	98.4454	160.28	209.253	257.177	236.742	210.356		210.928	567.055	137.59	592.204
																924.187	961.936	97.4964	1082.91	116.914	179.544	186.813	672.709	72.3789	203.051	222.853	205.559	112.79	254.985		15.6877	413.396	193.579	987.461	205.153	306.474	165.798	749.787	134.891	120.42	244.525	306.779	126.878	209.954		143.667	596.446	133.433	698.901
																176.749	1113.45	42.2164	1070.83	123.758	203.425	150.212	663.761	140.258	335.578	169.519	258.454	203.223	277.647		297.022	1084.54	167.458	702.461	192.746	220.633	268.545	838.966	101.667	277.032	161.429	207.922	86.1292	132.484		196.932	581.925	107.386	968.952
																234.441	842.248	89.9778	1088.63	137.839	186.724	173.442	1420.88	93.4769	214.311	125.103	172.129	136.15	170.085		379.504	603.541	128.726	1894.94	118.009	257.148	211.152	664.927	85.7957	139.425	248.949	192.1	181.184	167.712		224.724	565.352	113.233	513.014
																231.488	701.977	122.13	655.834	126.205	336.781	146.739	913.307	185.614	338.281	202.959	229.706	270.397	235.711		268.586	895.944	120.863	891.986	114.073	184.63	226.816	599.882	120.734	153.056	107.395	419.992	132.182	187.31		146.157	500.778	159.917	585.547
																151.726	1204.38	79.2332	1167.34	129.293	255.755	148.761	437.072	43.6334	139.756	196.137	191.472	141.436	188.948		284.891	848.423	183.881	618.96	255.493	814.974	248.363	667.361	106.911	196.296	165.547	301.172	141.876	207.593		192.732	591.259	142.538	855.427
[truncated: 38 more columns]

## Sheet: Fig4.e
EU incorporation
	average /all data
	1BR w/o	1BR cont ASO	1BR ASO1+11	TTD1BR w/o	TTD1BR cont ASO	TTD1BR ASO1+11	XP140BR w/o	XP140BR cont ASO	XP140BR ASO1+11		1BR w/o	1BR cont ASO	1BR ASO1+11	TTD1BR w/o	TTD1BR cont ASO	TTD1BR ASO1+11	XP140BR w/o	XP140BR cont ASO	XP140BR ASO1+11		1BR w/o	1BR cont ASO	1BR ASO1+11	TTD1BR w/o	TTD1BR cont ASO	TTD1BR ASO1+11	XP140BR w/o	XP140BR cont ASO	XP140BR ASO1+11		1BR w/o	1BR cont ASO	1BR ASO1+11	TTD1BR w/o	TTD1BR cont ASO	TTD1BR ASO1+11	XP140BR w/o	XP140BR cont ASO	XP140BR ASO1+11
12	100	142.555	152.294	100	118.354	190.331	100	80.9486	97.5164		114.542	104.345	216.717	89.499	145.025	163.271	91.4558	80.6343	102.846		84.0689	148.497	210.687	71.8433	97.8026	127.426	91.5669	81.2995	77.8784		85.0561	112.998	167.488	116.67	68.5517	116.105	55.5021	68.9036	101.044
34	100	116.438	143.563	100	122.229	175.736	100	93.8305	103.756		87.654	180.51	179.985	89.0479	72.806	189.117	74.3602	49.5805	81.7797		60.4847	121.474	81.6474	81.4083	102.389	153.744	97.1719	99.2629	146.844		97.9175	135.805	119.01	106.35	97.5966	118.957	86.4453	72.2356	91.4185
56	100	133.849	140.534	100	106.595	162.766	100	85.871	99.2295		94.0633	186.985	142.46	127.662	139.804	265.957	87.9715	72.9864	98.5468		70.5888	81.3215	75.5139	76.8365	154.476	226.074	86.7306	102.402	124.764		91.3416	179.371	220.21	77.7078	92.8355	166.488	84.9281	93.6555	96.7866
											89.0684	138.333	194.811	108.827	113.392	190.231	119.588	65.8098	86.5761		139.643	100.547	123.317	104.769	111.191	134.624	61.0828	89.8926	87.726		96.6544	154.201	166.952	89.6138	75.6065	159.508	116.813	68.6763	111.836
											106.689	166.356	216.699	84.9075	95.793	278.018	94.9668	98.9444	85.3572		89.491	132.222	146.959	66.6882	184.532	237.154	54.236	75.6538	66.4931		97.8392	182.511	139.438	98.1541	83.8303	170.107	76.9841	86.047	75.4969
											76.6391	128.321	215.67	97.3037	108.292	160.744	92.6061	74.5209	77.422		68.6264	127.296	84.6883	68.7608	115.248	272.087	80.7947	67.2521	82.4548		96.0302	128.906	203.898	107.899	102.375	132.499	82.0916	67.564	62.5786
											115.244	129.899	194.431	89.4802	87.8612	209.895	70.8979	86.7879	80.9426		90.0298	100.596	132.661	91.7289	108.95	197.548	111.224	83.5615	142.623		67.9185	162.621	139.914	111.539	72.5478	205.778	71.9859	78.731	98.8371
											92.8119	132.463	130.995	80.7518	87.8885	166.777	131.172	58.6209	85.9012		82.4957	121.441	105.204	75.572	114.053	155.411	73.0314	74.5084	115.796		95.4231	152.332	130.596	101.116	117.59	131.335	60.0562	83.2208	84.4268
											104.903	129.047	284.894	83.3943	130.632	185.833	139.125	67.2604	87.7589		60.9201	148.984	119.235	105.158	122.529	167.207	88.7639	95.816	85.1115		119.247	134.206	122.541	127.741	85.5791	170.806	173.762	75.4853	125.846
											95.9338	142.621	224.451	123.363	98.8382	186.714	81.026	74.2759	71.4281		97.3988	93.6347	100.442	88.8216	98.4512	197.23	147.254	113.785	104.282		94.9733	161.805	173.685	104.293	90.2795	170.758	65.4876	102.109	102.848
											106.192	95.9827	272.939	87.8989	92.0413	211.701	81.7522	79.0302	55.3453		83.5288	170.582	94.6598	83.1336	140.672	199.694	80.5507	68.4661	71.0097		112.98	158.51	124.277	119.71	135.728	153.3	113.797	64.7783	71.1986
											90.2054	190.643	222.546	114.94	140.845	218.413	160.533	125.248	133.878		75.955	129.942	157.791	82.9554	128.67	185.373	61.0684	60.8524	79.6462		100.737	103.099	108.321	86.8233	92.1935	179.651	97.4918	91.0317	138.385
											102.54	176.191	179.964	92.7817	129.077	222.986	72.4858	67.8635	141.817		86.6596	143.649	91.6682	98.1473	138.765	224.508	61.1385	70.4454	140.057		111.163	162.983	126.895	108.148	109.944	105.544	116.39	89.2858	69.0858
											96.2985	130.389	242.787	132.119	153.669	192.931	119.515	57.5104	100.326		116.893	91.6496	104.765	80.4648	98.9302	112.359	74.1886	93.9165	97.6489		74.4806	155.092	148.514	84.4756	81.3232	176.352	76.6486	69.2425	92.9993
											81.9636	158.491	136.998	85.4651	97.916	178.59	98.5321	78.7519	85.4436		79.7897	139.232	101.513	110.451	169.72	126.232	71.5175	80.304	94.4004		87.2782	153.444	160.218	95.6522	86.572	176.681	101.912	69.246	82.4427
											103.573	195.189	183.452	94.6354	102.922	264.224	114.382	55.7762	108.772		72.5532	156.123	82.3572	106.744	98.1138	109.849	74.3278	79.0114	88.352		90.6251	151.914	137.108	123.755	89.7262	163.651	82.0886	80.994	101.478
											98.2414	213.544	240.366	82.304	124.463	129.464	139.224	65.9459	78.2002		84.3055	148.554	149.521	104.014	129.116	227.848	65.8152	92.8045	142.817		111.41	123.098	130.33	82.3908	109.046	142.34	91.9958	81.8146	100.46
											64.9041	179.086	164.105	104.621	115.061	237.042	75.4235	117.258	104.825		62.6413	124.163	128.586	82.8838	184.094	115.719	83.9565	62.2884	184.56		106.921	130.798	152.546	112.279	125.044	118.093	81.7818	80.243	119.248
											104.637	142.589	215.778	79.0167	78.4666	186.842	156.845	71.6298	98.7568		123.768	146.289	115.934	86.5037	140.679	131.756	82.143	81.4546	96.1327		99.5032	88.7961	175.083	91.5411	87.7083	141.965	64.4382	73.518	66.7737
											113.191	122.333	97.689	82.125	85.6763	122.713	91.8833	71.0733	83.1236		86.6361	114.54	164.503	80.1882	153.276	321.191	81.2467	104.794	78.9973		104.592	123.147	168.132	115.308	104.129	107.523	70.7445	89.4298	75.5855
											121.885	189.665	247.236	95.095	103.65	265.589	104.278	86.7563	65.6893		65.0045	106.704	163.214	80.3892	155.417	263.758	61.6278	83.988	103.287		122.627	137.176	147.491	73.4114	72.0064	156.945	80.0019	85.4412	101.078
											104.187	145.103	247.525	84.7561	139.044	167.894	116.895	78.8073	77.1118		105.598	132.82	162.375	98.4808	121.61	155.986	91.8645	68.6983	112.186		104.829	105.384	119.057	102.982	89.7542	185.4	86.6941	88.1604	107.933
											156.761	162.007	162.624	174.116	96.489	178.375	128.765	73.1967	116.562		88.6214	105.394	126.041	127.739	159.645	136.606	72.2285	65.5548	96.3672		112.044	128.271	83.0814	88.3734	86.3049	184.883	114.157	71.1869	70.6841
											106.017	140.668	111.28	81.6565	150.386	261.233	74.5215	101.942	84.2907		58.5824	95.6433	135.808	90.907	147.712	103.348	186.315	96.5172	94.048		108.652	136.766	121.945	114.976	101.082	188.458	97.4252	105.224	73.2381
											99.4257	149.12	97.814	97.1829	141.702	150.661	123.267	62.7329	73.4354		67.6942	116.147	185.832	107.409	212.385	132.924	84.4932	83.8589	90.5959		99.5415	113.25	123.456	94.8537	70.5778	100.358	111.723	70.6902	62.5792
											134.665	175.308	129.122	106.384	117.887	181.004	115.893	70.7372	95.1901		73.8132	104.848	121.338	90.028	92.1544	198.825	70.1818	64.1954	118.073		67.8021	186.019	204.999	111.631	101.388	161.006	137.205	92.4275	86.8617
											90.0963	187.692	161.714	94.6647	101.688	191.983	120.24	70.3608	82.1778		75.7758	91.3393	103.348	84.5169	98.3886	162.815	82.2045	66.8405	99.8915		99.8139	165.509	168.996	100.463	88.2263	145.308	126.042	95.8706	75.844
											88.3884	200.743	151.756	103.506	111.162	196.652	68.9276	77.5279	85.1296		82.2496	72.9833	162.227	82.9958	173.009	166.053	90.8519	93.0777	87.7627		102.351	93.3058	125.15	90.5994	73.4102	117.357	97.5078	96.9255	80.9624
											111.219	134.239	89.273	80.7852	108.342	272.79	75.8715	112.83	84.2113		96.4632	93.4211	132.975	84.0912	105.231	153.863	94.5014	69.1515	145.057		72.8663	149.549	168.752	84.7949	65.8432	121.212	85.6433	103.824	89.9927
											109.692	188.889	179.062	106.184	113.906	192.912	141.317	52.9314	70.063		114.891	101.278	112.903	97.4456	94.0834	235.608	60.215	82.9011	112.883		125.304	161.91	114.51	136.438	102.133	131.607	159.439	94.01	78.3322
											130.678	201.221	134.796	78.8093	101.171	177.895	92.3163	89.1105	62.7133		59.83	125.254	132.052	91.1064	124.657	169.385	95.8607	82.192	160.222		106.609	202.933	83.4586	105.802	100.275	109.829	139.662	92.28	82.3205
											110.574	140.753	94.2363	94.6957	112.838	207.333	84.1812	90.2998	137.373		102.136	133.462	161.623	71.7028	109.411	153.087	96.3062	102.988	92.3787		98.4413	161.736	141.426	97.4889	116.652	151.708	189.055	104.676	91.2917
											117.345	192.979	152.668	81.335	102.27	164.672	80.2782	94.5402	72.926		83.8535	92.5268	104.666	113.517	145.246	209.786	114.847	63.1519	116.446		138.305	146.575	121.001	95.6726	92.8828	149.005	98.7976	91.8563	72.2458
											125.177	156.373	184.824	87.6629	116.227	118.408	110.971	98.631	113.313		96.391	120.724	186.691	81.8638	145.182	192.269	77.4884	84.4657	64.0878		81.8723	158.662	119.075	83.9166	64.1455	129.633	96.6885	80.1796	100.631
											117.81	159.53	121.509	121.941	140.774	191.177	126.571	95.2134	103.841		93.1823	116.166	179.09	91.4249	109.738	132.532	110.411	90.6107	113.44		99.5396	131.753	114.731	83.5669	84.735	162.239	115.897	121.721	87.1342
											106.588	154.85	95.0906	81.4702	120.174	190.737	113.202	85.9265	88.133		66.425	81.2442	121.589	114.911	112.936	144.448	104.712	94.395	93.4206		84.4919	126.355	90.7194	108.908	103.605	107.146	118.168	103.9	102.306
											98.3361	185.595	194.819	149.728	88.5666	154.403	179.684	106.367	80.3136		85.3599	95.225	146.035	103.222	102.78	136.025	128.792	57.3097	85.9622		100.273	161.882	167.107	90.0863	99.1959	199.657	115.622	93.4202	109.485
											100.887	103.461	185.216	128.52	103.735	152.18	103.983	61.564	144.929		120.269	143.662	150.328	82.623	100.327	141.685	107.535	90.2917	81.4008		85.2096	181.438	173.784	75.6238	79.3694	131.69	150.276	103.535	90.6255
											116.413	174.698	183.126	109.127	166.77	116.286	83.1649	65.1557	94.2765		82.7291	97.9998	199.075	109.128	167.186	210.769	117.005	64.6373	118.845		122.966	139.352	165.057	92.2484	88.3489	260.053	108.934	77.9729	58.0699
											91.6549	189.76	145.123	106.896	139.53	150.142	101.437	84.9551	88.4868		90.8627	114.163	169.747	86.1226	95.3266	191.102	129.032	78.547	113.888		102.95	171.731	107.063	77.5469	88.7728	131.905	127.277	86.2885	98.0975
											114.108	98.9203	211.743	87.4956	105.63	223.808	88.9057	71.1568	99.5985		89.4947	52.74	162.712	104.124	120.69	140.909	120.456	100.955	117.083		103.45	161.042	166.208	116.228	80.4018	141.553	127.193	78.8789	102.295
											119.706	168.102	164.035	111.354	113.196	140.73	94.4091	88.2516	122.18		56.9408	135.026	184.295	83.5819	151.76	215.831	63.9405	64.4044	113.895		136.346	145.301	160.535	110.455	176.153	102.208	116.017	109.603	89.2993
											105.211	172.984	107.542	117.77	104.664	212.684	83.8119	100.734	97.2774		97.6374	146.465	280.165	157.303	110.976	130.382	62.7726	40.7487	127.825		89.2741	168.545	143.514	104.921	72.1012	156.8	81.4585	98.8686	79.3749
											140.541	182.368	171.721	134.211	94.6657	121.842	86.231	78.3856	73.4974		86.9635	101.886	103.488	148.632	212.625	168.456	102.887	56.8335	130.087		106.657	161.34	155.537	99.589	110.876	132.418	91.8155	79.2717	108.87
											143.534	148.11	181.498	104.512	94.3957	213.53	99.5553	99.7514	88.4057		88.1496	102.981	156.92	100.204	104.77	141.52	109.761	106.183	96.1359		93.9795	145.773	97.4639	94.391	71.8221	123.47	141.823	104.7	130.628
											144.633	177.06	148.019	101.879	107.746	190.022	84.2905	62.83	144.543		68.5302	153.447	142.878	94.2654	115.251	175.188	86.4846	93.1062	120.499		91.0556	112.679	104.88	111.805	167.376	136.739	122.407	89.8856	58.5447
											95.2746	176.15	151.901	107.478	141.982	176.436	148.181	78.2562	116.2		95.2625	154.134	163.091	102.582	133.454	146.62	106.882	77.9969	105.727		100.956	159.66	157.366	101.339	80.727	127.179	95.7424	118.656	118.275
											119.092	188.401	206.186	107.037	76.8177	180.842	88.4071	79.3891	108.224		78.9018	105.568	168.227	112.448	134.859	111.722	65.0901	115.014	97.0091		89.0939	160.607	143.753	95.8251	89.1672	121.399	92.9031	89.3243	81.9811
											141.431	231.5	208.205	122.904	105.416	132.234	221.075	62.7146	161.127		109.296	138.212	205.492	90.9772	105.665	194.831	81.3586	69.0226	84.5685		145.732	117.392	135.595	97.6392	127.356	118.114	115.802	63.8499	117.321
											120.708	162.562	167.3	120.819	108.284	187.149	135.591	75.1587	111.898		89.9718	100.633	260.129	92.8019	135.208	133.313	103.952	82.3674	99.0132		90.8984	144.907	151.511	209.72	80.0858	124.71	105.553	106.168	127.755
											128.608	139.493	195.838	112.48	115.138	157.999	122.063	74.9393	100.425		93.4911	135.13	179.691	112.776	150.476	127.251	65.9632	84.9031	192.782		134.531	125.252	119.334	89.241	108.79	154.44	81.4281	115.684	152.008
											126.893	171.573	122.336	99.2817	85.4339	232.211	97.459	97.2305	135.877		95.2814	59.8479	174.064	117.792	96.3285	215.386	76.9541	76.8594	131.684		92.5593	118.151	124.083	93.1928	118.087	240.587	91.3905	77.7418	108.7
											99.0102	190.247	118.958	131.242	123.066	221.17	112.751	71.0252	136.919		87.6234	127.422	137.508	115.606	104.766	172.38	71.9642	95.7723	167.392		102.632	144.258	109.396	100.098	91.9936	145.928	77.4663	87.0843	93.7277
											108.797	192.303	165.439	98.5779	111.531	186.748	126.51	97.5147	102.838		136.944	111.979	217.568	114.873	133.392	167.721	90.6563	68.831	88.8627		124.503	122.13	88.8277	107.196	106.916	130.566	110.894	90.5992	90.9304
											125.936	158.219	106.359	170.478	86.4027	218.707	112.683	77.2934	196.485		73.0246	108.198	212.338	115.672	124.996	132.673	101.496	128.153	94.8952		119.378	97.6075	113.486	129.049	87.4307	106.234	113.158	77.9958	145.603
											161.718	159.551	247.101	105.618	109.943	187.654	108.396	68.9398	96.7112		100.103	149.685	151.293	115.053	164.643	129.91	129.627	87.9097	145.75		143.543	114.043	46.7877	81.7523	151.332	151.422	102.152	58.9336	109.67
											103.541	238.42	190.161	113.035	108.546	138.246	177.469	59.9813	131.836		97.0439	105.281	221.49	143.811	103.834	171.681	86.562	64.4721	96.8462		66.2601	130.617	137.966	110.697	136.366	195.576	85.83	71.0634	88.3192
											108.285	215.665	234.59	120.019	122.784	224.179	157.084	63.4489	93.8924		60.9347	111.011	150.137	127.031	113.439	138.375	164.764	95.1175	149.264		154.295	144.427	104.349	103.233	71.304	98.658	136.243	73.483	78.6656
											88.4391	172.998	87.3784	92.3072	131.367	213.378	112.65	91.2942	119.69		110.797	85.1897	178.494	79.0569	108.418	174.728	103.373	104.354	106.301		101.437	103.297	109.846	95.7667	85.334	139.749	126.829	82.0331	134.992
											95.6096	192.291	105.421	110.763	93.1744	213.545	130.713	66.6851	88.0679		84.3465	140.244	143.038	100.104	148.709	159.413	91.9194	81.2447	84.4774		115.986	161.965	109.837	147.245	85.655	124.227	116.828	100.04	108.851
											108.622	185.5	237.63	82.84	146.292	184.251	81.6848	53.5863	55.9655		106.891	142.139	154.665	81.6787	130.865	301.165	100.364	112.04	122.953		67.3405	96.0259	108.856	106.153	100.595	147.352	70.2016	77.4688	103.163
											103.86	140.573	198.861	94.7602	110.608	224.622	94.6889	64.3773	61.9602		133.038	81.6828	143.747	90.8424	125.692	178.428	86.2055	100.108	83.951		75.4175	148.752	185.686	128.704	94.4868	110.49	64.5582	69.7573	78.0483
											89.4405	157.526	223.685	88.5014	101.206	98.2718	67.6122	64.9379	88.0599		93.4691	119.942	157.671	77.4624	120.263	271.923	98.5	81.2696	108.009		90.35	137.107	138.23	97.4129	110.226	194.645	88.6963	80.7509	111.272
											94.3112	153.045	112.509	139.021	129.45	159.493	108.155	83.7431	67.8009		95.1573	146.129	135.194	94.4737	159.07	260.081	143.57	78.6544	119.176		80.1018	136.283	125.03	110.618	124.586	210.876	91.1414	89.2056	127.786
											96.8526	174.208	186.651	97.8664	145.039	104.829	69.6384	83.3524	67.5188		128.396	118.558	219.245	130.612	148.234	133.057	74.4468	142.47	120.979		100.998	139.068	141.784	92.7173	104.717	138.965	91.8478	75.2442	132.029
											85.6786	190.784	155.971	72.8803	89.1246	194.559	80.3253	62.5931	78.4804		105.19	109.45	132.987	120.823	98.8952	143.752	141.03	128.503	148.916		110.705	166.801	134.649	70.8506	113.788	141.479	80.439	100.046	106.734
											87.4876	138.115	118.002	74.8196	82.8267	149.467	94.1181	62.4613	123.635		128.844	115.496	165.53	81.2604	95.0802	158.819	113.359	96.8853	93.1339		89.9505	144.361	99.9179	94.8748	120.861	145.851	81.9265	86.0046	76.6422
											78.7567	149.731	159.052	88.3011	95.7711	149.07	122.765	72.4952	51.3931		129.721	107.116	186.119	130.508	128.108	182.777	98.8249	107.78	99.4112		92.0563	157.464	198.45	91.6499	88.254	118.647	60.8007	65.8812	108.374
											70.1118	123.239	180.144	85.9606	87.4729	122.762	83.5111	82.0406	56.5984		99.6199	93.6532	117.401	95.4714	96.6181	227.288	91.3566	100.047	120.835		125.383	157.356	112.265	140.766	119.875	144.95	99.6384	76.0246	71.0403
											84.9865	145.883	180.863	120.171	95.716	90.5066	72.5882	125.942	68.9319		127.017	109.646	235.652	80.4326	93.6317	174.603	130.438	114.927	90.1292		84.2387	109.993	92.6039	97.2972	111.842	105.91	90.2941	85.2202	100.391
											97.628	181.732	181.686	76.9914	82.6813	221.272	88.3427	70.1079	67.5949		84.9941	150.387	117.334	93.7161	80.4662	163.053	84.6475	78.4173	86.5691		115.763	152.637	130.059	90.5413	117.082	178.642	100.687	73.9798	124.647
											107.425	137.576	247.622	80.3944	107.733	193.698	79.4332	97.5361	76.0558		117.072	148.642	120.953	99.5279	151.842	160.874	118.075	74.6818	137.708		78.8565	123.649	144.406	78.1765	91.7848	104.614	109.954	95.1337	68.0615
											109.818	150.227	116.695	71.0792	92.8022	123.277	80.3062	83.5532	92.6299		71.7252	135.467	126.325	98.9902	94.7664	237.139	117.506	103.275	143.768		72.1199	159.259	159.733	105.162	94.9626	245.099	92.8084	58.0198	115.556
											73.5323	167.307	174.375	77.5463	106.909	98.8125	74.9651	93.6936	81.1286		70.8759	130.822	198.2	80.8402	109.938	140.236	123.066	63.4659	77.7		71.0218	155.712	130.09	97.6113	121.346	135.669	92.1914	89.653	119.816
											134.814	159.807	188.309	149.843	132.383	105.736	94.4028	64.1874	84.0572		134.858	156.308	176.983	127.461	123.236	125.586	80.5356	113.383	123.97		73.0427	112.705	181.168	75.0562	116.46	102.383	130.514	55.9694	97.7597
											80.3858	130.629	184.906	112.5	137.613	100.571	82.4912	50.7866	42.5356		117.551	137.149	158.846	105.689	111.135	167.087	154.352	82.9659	63.9595		90.2916	137.032	160.571	84.0427	62.7681	166.73	117.497	82.4146	96.7429
											109.498	156.124	107.85	84.3564	111.306	152.805	99.8706	93.6102	80.3707		96.8463	83.3089	139.244	106.932	102.801	121.905	96.5809	93.625	78.2942		109.851	171.574	108.906	90.0254	127.988	145.586	92.375	90.3578	114.877
											97.656	149.268	173.564	104.828	92.8777	119.157	68.1628	61.5828	59.3851		71.692	69.2461	208.72	104.906	79.9191	206.335	105.058	82.1852	118.551		94.3335	128.171	94.2644	85.8189	118.562	184.557	79.5437	78.9476	107.568
											109.037	202.032	142.778	81.0281	107.904	156.798	59.8633	76.506	56.6104		93.3548	108.906	184.669	101.518	78.818	160.09	71.9398	109.052	79.0465		108.718	147.263	177.167	108.328	98.1744	170.032	124.302	67.9316	94.0346
											103.168	129.847	116.044	109.147	96.4252	188.896	98.7241	79.4312	62.4446		85.0451	96.5205	175.15	83.726	116.357	130.679	173.915	107.399	86.0195		107.881	134.861	191.746	94.9838	74.7303	66.5918	91.4989	60.8954	75.3478
											73.013	145.616	238.183	89.3973	83.6896	144.46	88.6906	113.915	99.2041		121.42	113.65	101.704	132.504	108.005	146.966	99.2861	85.2014	67.5141		76.1566	159.052	139.248	69.7655	84.1656	140.808	131.545	88.4709	91.1137
											86.1877	202.004	166.445	74.2518	106.434	204.507	67.8	113.433	78.6601		99.3985	132.658	187.115	104.73	113.487	222.773	116.047	139.445	88.6815		69.1954	139.604	128.391	126.875	104.096	192.774	95.8734	84.7488	103.862
											91.6423	172.989	84.9638	120.686	84.8664	119.287	89.984	63.9069	92.7934		75.2591	102.556	143.44	114.791	160.065	220.415	85.8466	113.538	206.973		135.843	171.732	104.705	115.878	108.587	110.872	130.26	124.107	121.937
											96.7744	88.689	210.221	88.806	91.214	126.887	79.9072	91.7418	76.7648		105.128	148.262	170.904	93.8023	91.3191	178.661	89.8682	124.175	77.1749		56.2255	120.927	141.939	73.1258	108.257	138.244	133.478	82.8648	129.533
											80.8731	169.877	167.861	108.956	119.412	126.7	81.8988	102.448	51.0464		141.048	100.592	143.148	94.7287	74.8794	188.851	79.6908	104.036	120.188		65.0348	187.619	152.158	116.967	83.0512	171.914	120.804	93.9528	84.3732
											81.3385	130.377	179.195	88.8035	106.871	270.464	73.5909	58.0476	58.3169		106.81	159.838	160.835	93.6987	145.855	139.195	91.5158	104.594	107.928		68.8329	158.908	149.095	117.695	142.807	150.311	119.727	63.8814	77.7139
											61.7926	145.57	171.917	95.038	94.6118	170.446	66.2505	91.9583	84.1486		113.171	92.4748	218.09	105.735	71.6403	134.36	90.794	80.3002	76.4618		104.607	123.2	118.519	128.42	87.6207	114.669	96.8415	66.2626	147.804
											93.0971	159.977	239.228	71.4934	108.682	117.617	103.789	104.792	54.2567		100.15	163.24	161.878	76.0016	111.012	230.855	131.756	82.071	80.2053		110.654	155.826	140.497	72.9816	97.1493	108.708	145.613	75.1682	121.819
											84.4657	130.118	168.207	83.994	88.817	189.806	92.2222	95.8141	112.008		102.264	150.788	234.211	97.5295	101.713	161.125	103.33	86.5163	104.262		71.2179	131.652	136.837	96.1031	129.593	139.867	93.5385	66.3469	143.893
											95.6116	135.929	113.087	129.313	110.122	151.994	94.8535	87.3082	98.9922		122.355	120.284	145.842	123.266	121.534	223.812	63.7722	119.591	81.3189		92.8056	169.876	130.932	68.8617	103.818	299.179	85.2327	65.2133	80.9548
											76.2273	132.559	149.215	91.1926	109.348	174.799	97.716	55.1718	61.6025		155.215	156.618	197.782	101.268	112.377	224.053	89.3445	115.843	91.1051		106.522	154.269	186.156	81.2617	105.364	121.034	108.042	67.6562	97.0194
											102.105	183.03	199.839	100.973	124.097	134.631	96.1831	112.673	94.7842		108.726	107.147	180.734	91.5667	101.8	153.588	113.89	126.425	109.016		104.094	145.043	208.313	122.795	98.2195	84.7756	117.35	79.7461	85.8934
											54.0003	95.209	181.224	91.3031	102.21	147.098	71.051	79.6862	56.707		82.6512	168.867	250.869	89.2938	157.126	221.035	106.334	106.876	94.0779		92.0107	132.758	139.684	114.906	131.418	145.473	109.107	84.1128	80.6398
											64.7882	155.337	160.583	72.8113	118.577	190.846	87.2788	76.4977	62.8206		113.683	134.728	201.721	103.352	133.362	182.114	76.7986	94.0368	81.4856		113.157	219.559	170.756	88.4752	129.763	146.999	97.2967	63.9954	79.1589
											87.605	167.123	174.99	159.362	108.19	185.244	94.3865	73.4624	70.8752		87.5586	185.286	124.887	111.804	134.211	237.655	79.5544	148.245	80.8933		127.225	176.257	117.695	101.001	103.958	149.451	109.966	104.905	111.803
											128.996	106.255	150.559	82.0076	110.91	115.958	81.5841	110.637	77.4536		126.922	154.191	160.082	114.061	90.3886	145.502	119.254	148.79	83.3323		116.103	115.984	126.579	68.5266	85.8011	179.488	104.325	85.182	93.3608
											80.8266	121.128	165.9	99.1309	126.974	90.2177	74.9903	78.2228	80.1131		104.021	145.153	232.769	125.81	97.8854	130.638	111.312	102.496	108.958		98.3331	135.915	132.954	107.645	99.9838	161.606	110.828	112.245	107.057
											100.628	163.206	123.77	120.521	121.46	121.745	106.263	83.155	73.4011		133.282	127.552	181.136	103.032	91.0973	130.04	121.66	141.121	127.274		95.7335	100.635	47.962	111.959	127.698	126.653	63.5828	91.9215	118.779
											85.7405	98.9793	149.247	123.583	112.799	109.984	83.8237	86.7199	47.9309		125.514	111.598	197.059	92.09	122.152	184.684	86.2544	86.3343	91.9524		92.4699	158.554	123.543	101.044	75.0619	163.364	94.126	101.639	110.505
											101.444	107.293	169.043	122.597	130.305	122.735	98.4747	80.1438	63.7809		119.542	115.116	201.324	79.0582	77.5561	161.536	120.209	116.527	105.974		123.183	142.11	43.1407	84.2873	127.913	119.805	113.296	72.9228	117
											99.687	194.217	208.09	98.4729	128.866	162.458	83.6644	86.2881	89.5439		124.528	162.997	190.336	112.361	115.656	208.387	100.107	80.3376	73.4742		93.5201	113.408	53.7582	113.058	116.494	99.9038	118.183	71.2367	147.653
											94.3755	145.734	187.49	89.4081	110.079	143.756	102.352	75.1305	63.2794		104.65	128.053	246.941	89.0397	104.977	212.025	102.557	116.883	114.93		132.005	109.801	27.2833	103.125	115.73	115.975	107.649	101.117	80.5036
											70.5077	135.375	150.605	95.308	123.628	113.372	65.1541	106.329	74.7739		140.589	111.02	165.833	100.402	96.5523	171.374	88.5707	121.301	133.63		86.5308	120.628	214.665	107.27	115.191	118.816	115.451	94.8649	144
											94.5901	132.92	175.201	77.881	127.228	165.804	110.73	52.1775	69.4092		128.638	164.606	163.372	107.886	83.5425	258.467	130.583	122.886	85.114		98.5372	113.707	148.703	95.898	107.513	139.502	61.8482	119.58	101.095
											76.2465	120.303	195.186	98.75	186.193	147.539	92.9125	159.112	71.047		77.457	157.687	205.409	100.369	98.8899	195.927	91.8097	116.127	102.606		106.92	117.951	122.839	96.6806	84.7612	149.637	95.461	114.605	105.894
											124.823	162.222	173.329	88.3894	117.522	179.659	101.988	65.7872	65.0443		89.6054	96.9748	137.209	94.489	109.87	138.004	95.878	97.3304	110.5		147.856	114.734	129.875	91.1742	100.302	172.314	70.3707	59.3568	159.796
											73.7047	160.659	194.647	115.927	153.668	165.703	97.5376	63.5757	104.02		215.069	131.881	139.896	117.767	94.9445	171.789	102.24	98.2517	119.385		77.4656	84.5095	146.998	99.7694	115.751	150.001	85.9041	94.7803	78.8149
											111.959	104.11	172.697	104.891	156.726	134.785	97.09	155.12	56.5481		120.113	135.939	226.885	70.4644	85.3235	244.713	135.218	122.619	81.5491		71.3496	127.404	131.074	85.1431	94.4661	122.012	67.075	97.3725	115.252
											93.3345	121.799	185.588	85.4998	107.935	152.853	102.814	108.096	69.3824		101.706	130.937	135.789	104.784	110.454	241.933	105.129	97.0806	111.244		94.781	116.344	230.051	76.6071	88.4512	170.58	61.6498	76.9315	189.284
											83.0333	100.226	177.087	90.718	131.611	139.032	92.3794	58.994	75.6652		123.057	137.142	164.657	118.313	116.757	138.939	145.509	88.1009	91.3286		110.342	153.632	113.931	85.2812	114.083	95.2709	112.353	76.0768	98.8531
											96.3558	157.279	176.23	76.1606	156.648	170.828	103.611	116.983	61.8763		134.722	171.447	216.694	85.0391	131.722	141.901	112.704	140.064	89.334		91.2587	124.725	115.612	93.5216	91.2835	116.988	93.0469	75.9839	85.3795
											59.1237	169.403	263.353	83.8092	120.601	185.727	96.8185	81.3034	97.9999		128.143	166.85	255.209	78.5874	114.679	218.015	111.535	118.551	84.0434		101.507	127.896	112.578	81.1962	114.559	109.951	71.3116	94.5586	118.929
											74.806	145.736	128.543	88.8753	129.082	150.596	122.163	63.2482	83.8868		134.425	165.199	184.355	102.81	83.8107	170.534	127.831	135.495	111.977		71.3902	140.936	114.462	98.517	72.0464	128.3	89.8624	89.771	88.9538
											79.0907	97.4593	113.952	96.84	120.165	200.739	76.7414	57.7723	62.5739		90.5675	148.651	218.66	99.5438	78.7442	207.182	148.884	107.477	88.2139		117.117	123.124	156.816	79.2863	132.659	102.496	117.011	96.3553	142.552
											94.3818	153.059	166.121	88.2365	155.764	158.438	83.0383	68.3017	78.854		109.267	145.488	177.885	98.0281	115.882	154.578	112.746	81.9118	110.92		144.727	111.738	127.217	130.818	117.971	140.205	71.7126	92.3435	107.085
											96.693	102.226	176.971	72.6178	104.267	160.608	111.286	50.8009	68.5983		131.712	148.06	134.887	164.019	126.605	200.566	138.85	102.655	118.614		101.366	133.94	152.082	90.5734	114.099	107.196	55.7343	74.1941	86.2633
											111.913	105.412	219.809	92.5992	145.478	147.047	78.0102	81.6324	53.4784		149.789	167.961	192.087	116.521	89.3769	165.877	124.293	107.374	96.8534		123.704	157.874	211.099	100.521	31.6213	154.652	85.3287	70.5053	120.905
											114.153	109.157	223.362	88.1298	159.86	128.734	114.323	92.8531	83.6641		106.779	136.4	167.521	121.049	178.08	135.423	107.163	93.7395	78.2359		75.4802	156.37	153.993	95.8618	126.794	108.538	75.8266	117.205	103.493
											61.5851	107.902	198.561	89.9206	131.343	168.256	102.326	60.7338	80.6515		78.389	168.658	258.585	125.861	109.145	240.391	133.423	87.8334	184.146		90.1272	167.812	143.056	102.475	95.0598	98.4697	78.7558	140.862	77.0551
											71.2433	125.853	169.034	106.589	123.398	175.801	104.928	86.4694	79.7208		148.374	135.76	174.099	92.2801	94.0376	137.81	113.536	97.0409	129.453		125.044	105.615	171.274	93.9252	86.7091	111.514	73.2239	72.8372	110.055
